# Supplementary material for: Formation and Magnetic Properties of Transition Metal Atomic Chains on Monolayer MoS2 Grain Boundaries: A First-Principles Study
Source: Nanomaterials (Basel). 2024 Dec 20;14(24):2043. doi: 10.3390/nano14242043 (PMC11678194; doi:10.3390/nano14242043)
Supplement: Supplementary file 1 [file nanomaterials-14-02043-s001.zip]

Archive with 1 entries (1 files):
- nanomaterials-3340589-supplementary.pdf
